# Supplementary material for: Hepatitis B virus pathogenesis relevant immunosignals uncovering amino acids utilization related risk factors guide artificial intelligence-based precision medicine
Source: Front Pharmacol. 2022 Dec 9;13:1079566. doi: 10.3389/fphar.2022.1079566 (PMC9780394; doi:10.3389/fphar.2022.1079566)
Supplement: Supplementary file 2 [file DataSheet1.CSV]

Table S1 Brief information of 13 cohorts and 1 in-house data
Datasets	Sample type	Platform	Number of samples
GSE84044	Liver Tissues(Human)	GPL570[HG-U133_Plus_2] Affymetrix Human Genome U133 Plus 2.0 Array	124
GSE83148	Liver Tissues(Human)	GPL570[HG-U133_Plus_2] Affymetrix Human Genome U133 Plus 2.0 Array	96
GSE65359	Liver Tissues(Human)	GPL570[HG-U133_Plus_2] Affymetrix Human Genome U133 Plus 2.0 Array	83
GSE14520	Liver Tissues(Human)	GPL3921[HT_HG-U133A] Affymetrix HT Human Genome U133A Array	445
GSE121248	Liver Tissues(Human)	GPL570[HG-U133_Plus_2] Affymetrix Human Genome U133 Plus 2.0 Array	107
GSE25097	Liver Tissues(Human)	GPL10687 Rosetta/Merck Human RSTA Affymetrix 1.0 microarray, Custom CDF	557
GSE27555	Liver Tissues(Human)	GPL6480 Agilent-014850 Whole Human Genome Microarray 4x44K G4112F (Probe Name version)	13
GSE66698	Liver Tissues(Human)	GPL570 [HG-U133_Plus_2] Affymetrix Human Genome U133 Plus 2.0 Array	17
GSE69590	Primary Human Hepatocytes(Human)	GPL570 [HG-U133_Plus_2] Affymetrix Human Genome U133 Plus 2.0 Array	6
GSE52752	Human Hepatocyte Chimeric Mice(Human-Mice)	GPL13915 3D-Gene Human Oligo chip 25k V2.1	10
GSE94660	Liver Tissues(Human)	GPL16791 Illumina HiSeq 2500 (Homo sapiens)	21
CHCC	Liver Tissues(Human)	HiSeq X Ten	243
TCGA-LIHC	Liver Tissues(Human)	Illumina HiSeq RNA-Seq	421
In house RNA-seq data	Liver Tissues(Human)		6
			2149
