# Supplementary material for: Hepatitis B virus pathogenesis relevant immunosignals uncovering amino acids utilization related risk factors guide artificial intelligence-based precision medicine
Source: Front Pharmacol. 2022 Dec 9;13:1079566. doi: 10.3389/fphar.2022.1079566 (PMC9780394; doi:10.3389/fphar.2022.1079566)
Supplement: Supplementary file 3 [file DataSheet2.CSV]

Drug Name	CLSThighaCD4high	CLSTlowaCD4low	CLSThighaCD4high VS CLSTlowaCD4low	p.value
5-Fluorouracil_1073	114.8984038	214.2817406	0.54	0.000951
ABT737_1910	8.73535711	12.36663892	0.71	0.00876
Acetalax_1804	149.3955517	165.6344144	0.9	0.462
Afatinib_1032	5.65336833	8.323540775	0.68	0.00000459
Afuresertib_1912	13.12837285	14.4989885	0.91	0.195
AGI-5198_1913	98.99767696	118.9280683	0.83	0.0000705
AGI-6780_1634	57.92865864	73.35183581	0.79	0.0000132
Alisertib_1051	6.205899938	13.79101467	0.45	0.00000029
Alpelisib_1560	37.73376066	50.77419758	0.74	0.0154
AMG-319_2045	123.54595	159.7579258	0.77	0.00233
AT13148_2170	36.1604007	50.31352953	0.72	0.0000814
Axitinib_1021	20.95610916	24.64060638	0.85	0.00397
AZ6102_2109	10.79810725	14.53456962	0.74	0.000288
AZ960_1250	7.029711331	13.01082312	0.54	0.000000616
AZD1208_1449	206.8602259	205.7842854	1.01	0.929
AZD1332_1463	48.3479848	55.95773046	0.86	0.112
AZD2014_1441	8.453989778	9.096371685	0.93	0.45
AZD3759_1915	13.80053838	17.29856887	0.8	0.000781
AZD4547_1786	17.74688038	20.27259531	0.88	0.0101
AZD5153_1706	5.62188104	6.54652293	0.86	0.297
AZD5363_1916	18.8882311	24.51274576	0.77	0.00859
AZD5438_1401	8.303601108	13.89577137	0.6	0.00000416
AZD5582_1617	9.361486703	17.86891678	0.52	0.00000635
AZD5991_1720	85.42556782	92.00697632	0.93	0.327
AZD6482_2169	24.38126529	27.28496021	0.89	0.0321
AZD6738_1917	6.824188094	13.99671165	0.49	9.95E-08
AZD7762_1022	0.992658422	1.884264898	0.53	1.82E-08
AZD8055_1059	0.796700459	0.877468387	0.91	0.00000768
AZD8186_1918	26.25657957	32.8056825	0.8	0.0127
BDP-00009066_1866	9.634763086	14.62004581	0.66	6.81E-08
BI-2536_1086	1.542161659	1.410329072	1.09	0.704
BIBR-1532_2043	134.8290402	168.7915843	0.8	0.000951
BMS-345541_1249	27.97122397	33.35626669	0.84	0.00894
BMS-536924_1091	7.998180455	10.23974617	0.78	0.000906
BMS-754807_2171	1.589729016	2.152475808	0.74	0.00333
Bortezomib_1191	0.007212337	0.009318506	0.77	0.0000267
BPD-00008900_1998	87.88571706	113.8013286	0.77	0.000135
Buparlisib_1873	2.425883203	3.194261025	0.76	0.0000124
Camptothecin_1003	0.086554494	0.189485215	0.46	0.0000544
Carmustine_1807	437.0780013	522.7995448	0.84	0.0203
CDK9_5038_1709	0.092189823	0.13503677	0.68	0.00055
CDK9_5576_1708	0.628240171	0.884352791	0.71	0.0000484
Cediranib_1922	8.528498511	10.49654846	0.81	0.00876
Cisplatin_1005	21.8824051	53.85306423	0.41	0.000000145
Crizotinib_1083	24.02154658	33.06173027	0.73	0.000619
Cyclophosphamide_1512	161.9061848	216.5116283	0.75	0.0000209
Cytarabine_1006	5.092261317	11.93729114	0.43	0.0000149
CZC24832_1615	149.2667875	194.3971048	0.77	0.0000476
Dabrafenib_1373	93.41844446	141.8207777	0.66	0.000246
Dactinomycin_1811	0.080723884	0.122888803	0.66	0.000708
Dactinomycin_1911	0.007404143	0.015035316	0.49	0.0000159
Dactolisib_1057	0.188358539	0.314923532	0.6	0.000173
Daporinad_1248	0.012772161	0.019619046	0.65	0.0625
Dasatinib_1079	4.5083121	10.18976867	0.44	3.01E-10
Dihydrorotenone_1827	2.825047934	2.236744886	1.26	0.0057
Dinaciclib_1180	0.055552197	0.084097454	0.66	0.000000217
Docetaxel_1007	0.009357761	0.018038013	0.52	0.000000225
Docetaxel_1819	0.103403863	0.253332821	0.41	0.000239
Doramapimod_1042	92.99137948	90.55023802	1.03	0.395
Eg5_9814_1712	0.048037412	0.064128193	0.75	0.145
Elephantin_1835	33.85738334	40.81810428	0.83	0.0316
Entinostat_1593	8.955295411	11.24120991	0.8	0.0456
Entospletinib_1630	39.47122362	50.40676883	0.78	0.000102
Epirubicin_1511	0.331417984	0.687768065	0.48	0.00000365
EPZ004777_1237	165.8682344	205.6440346	0.81	0.00219
EPZ5676_1563	244.0158264	308.3162974	0.79	0.000594
ERK_2440_1713	14.17992825	19.65018567	0.72	0.00255
ERK_6604_1714	30.02668021	30.44762607	0.99	0.0162
Erlotinib_1168	12.81325366	16.81240362	0.76	0.000111
Fludarabine_1813	135.2880321	231.7514898	0.58	0.000000156
Foretinib_2040	2.491816738	3.59361582	0.69	0.0000576
Fulvestrant_1200	17.59698501	21.78291265	0.81	0.000928
Fulvestrant_1816	94.01435236	102.6591413	0.92	0.32
Gallibiscoquinazole_1830	12.80768206	15.95159069	0.8	0.000043
GDC0810_1925	128.5612694	165.7237587	0.78	0.0000611
Gefitinib_1010	24.35271141	30.24374119	0.81	0.000437
Gemcitabine_1190	0.464865763	2.17495297	0.21	4.47E-08
GNE-317_1926	1.598832912	2.358824825	0.68	0.0000862
GSK1904529A_1093	75.67526659	82.91269036	0.91	0.33
GSK2578215A_1927	129.000133	150.5469903	0.86	0.000192
GSK2606414_1618	40.54482841	53.3302367	0.76	0.000998
GSK269962A_1192	18.17062287	19.94549726	0.91	0.0245
GSK343_1627	15.48217279	19.80715598	0.78	0.00000145
GSK591_2110	86.6118842	129.2817382	0.67	1.94E-08
IAP_5620_1428	170.7339694	208.1237809	0.82	0.000437
I-BET-762_1624	26.44665353	34.63057797	0.76	0.0518
I-BRD9_1928	78.58552998	94.27269129	0.83	0.0245
Ibrutinib_1799	84.33813915	120.1673231	0.7	0.0000223
IGF1R_3801_1738	5.207590909	7.982352506	0.65	0.00222
Ipatasertib_1924	34.48246412	44.22360894	0.78	0.0118
IRAK4_4710_1716	132.496735	159.2061484	0.83	0.0000584
Irinotecan_1088	13.32070952	27.97958366	0.48	0.000178
IWP-2_1576	15.66027507	18.25090761	0.86	0.0261
JAK_8517_1739	19.22509753	28.28310158	0.68	0.000998
JAK1_8709_1718	67.16027167	71.7274855	0.94	0.592
JQ1_2172	10.07310656	13.47669588	0.75	0.00127
KRAS (G12C) Inhibitor-12_1855	77.62834318	103.0593069	0.75	0.0038
KU-55933_1030	80.80028347	93.13330707	0.87	0.000108
Lapatinib_1558	19.98146393	25.24574304	0.79	0.027
LCL161_1557	135.6081909	159.5755508	0.85	0.00629
Leflunomide_1578	139.2083733	173.9206609	0.8	0.000203
LGK974_1598	56.27476027	64.08834753	0.88	0.118
Linsitinib_1510	45.02216402	48.33409604	0.93	0.446
LJI308_2107	148.3187068	211.3880603	0.7	0.00000353
Luminespib_1559	0.092556786	0.215961345	0.43	0.000000233
LY2109761_1852	180.1508099	186.826615	0.96	0.606
MG-132_1862	0.186221041	0.236347728	0.79	0.00000141
MIM1_1996	44.89154458	63.73543298	0.7	0.00000174
MIRA-1_1931	227.5358047	267.0941643	0.85	0.082
Mirin_1048	111.9407498	142.2572686	0.79	0.00546
Mitoxantrone_1810	1.874217221	3.522983414	0.53	0.00051
MK-1775_1179	1.584711486	3.021891453	0.52	0.000000595
MK-2206_1053	20.82324723	26.529359	0.78	0.042
MK-8776_2046	22.24356206	36.21645661	0.61	0.00000795
ML323_1629	83.81199963	104.2430293	0.8	0.00228
MN-64_1854	108.3270502	131.6016173	0.82	0.00267
Navitoclax_1011	7.533444489	10.88933611	0.69	0.0486
Nelarabine_1814	392.3953639	523.1388108	0.75	0.000346
Nilotinib_1013	34.28928939	49.05947672	0.7	0.0000769
Niraparib_1177	71.5761601	102.7350171	0.7	0.000472
NU7441_1038	13.3780492	14.73951706	0.91	0.00181
Nutlin-3a (-)_1047	127.0860953	182.7856964	0.7	0.0434
NVP-ADW742_1932	15.91393028	18.81494871	0.85	0.0696
Obatoclax Mesylate_1068	3.759770886	4.978446916	0.76	0.00000181
OF-1_1853	63.58484121	63.61608509	1	0.856
Olaparib_1017	68.02257398	101.735192	0.67	0.000014
OSI-027_1594	118.7082012	136.5034956	0.87	0.0449
Osimertinib_1919	5.628015146	6.859072346	0.82	0.0362
OTX015_1626	11.99412992	15.25793182	0.79	0.0166
Oxaliplatin_1089	41.3837292	65.76488873	0.63	0.000821
Oxaliplatin_1806	151.4432734	219.7090036	0.69	0.00659
P22077_1933	86.07065903	115.4234574	0.75	0.00217
Paclitaxel_1080	0.058024177	0.153092449	0.38	0.00000152
PAK_5339_1730	10.43014305	12.42358311	0.84	0.0000778
Palbociclib_1054	39.06646993	58.98614864	0.66	0.00194
PCI-34051_1621	83.53417088	116.5384473	0.72	0.00000474
PD0325901_1060	1.516369263	2.820013673	0.54	0.00000221
PD173074_1049	60.28978276	69.09255185	0.87	0.137
Pevonedistat_1529	1.773022903	4.001755196	0.44	0.000000361
PF-4708671_1129	47.08596317	54.06939305	0.87	0.00582
PFI3_1620	178.6976167	223.5243711	0.8	0.00000158
Picolinici-acid_1635	162.3850585	192.7284721	0.84	0.000245
Pictilisib_1058	4.17368403	5.390862041	0.77	0.0179
PLX-4720_1036	85.95300062	111.6575284	0.77	0.0163
Podophyllotoxin bromide_1825	0.492439838	0.691257541	0.71	0.000111
PRIMA-1MET_1131	101.5387803	127.9527331	0.79	0.0327
PRT062607_1631	24.61443548	33.51108799	0.73	0.000183
Pyridostatin_2044	28.31577782	35.51180277	0.8	0.0203
Rapamycin_1084	0.114315026	0.162378379	0.7	0.0109
Ribociclib_1632	41.97189735	50.23239984	0.84	0.000259
RO-3306_1052	20.51743732	21.14018585	0.97	0.0869
Ruxolitinib_1507	122.7404578	148.6162907	0.83	0.00499
RVX-208_1625	108.557104	141.8462881	0.77	0.00000309
Sabutoclax_1849	0.633291382	0.843290284	0.75	0.000273
Sapitinib_1549	49.39943353	68.31148046	0.72	0.000124
Savolitinib_1936	13.00810791	16.92920495	0.77	0.000936
SB216763_1025	165.2928351	240.4921084	0.69	0.00000558
SB505124_1194	12.26186973	8.685425665	1.41	0.0486
SCH772984_1564	12.19941534	24.97539086	0.49	0.000000103
Selumetinib_1736	68.40768604	98.26453479	0.7	0.00157
Sepantronium bromide_1941	0.014665776	0.02003296	0.73	0.00988
Sinularin_1838	36.84278623	38.0356359	0.97	0.981
Sorafenib_1085	14.00596612	16.51041296	0.85	0.0266
Staurosporine_1034	0.040743903	0.087256935	0.47	1.35E-10
TAF1_5496_1732	53.87759279	45.96446685	1.17	0.1
Talazoparib_1259	21.99370503	43.2944879	0.51	0.00000187
Tamoxifen_1199	34.84803803	39.39354675	0.88	0.0471
Taselisib_1561	9.653141115	12.61499604	0.77	0.0107
Telomerase Inhibitor IX_1930	1.52176384	2.385186995	0.64	0.0000251
Temozolomide_1375	385.0693554	517.4266032	0.74	0.00133
Teniposide_1809	1.499603795	3.47430557	0.43	0.000000876
Topotecan_1808	1.054846355	2.040591354	0.52	0.0000284
Tozasertib_1096	18.4649989	22.56975541	0.82	0.00632
Trametinib_1372	1.638454186	3.723945156	0.44	0.000000498
Ulixertinib_1908	14.93117462	22.20632705	0.67	0.00000506
Ulixertinib_2047	8.758498541	12.06939551	0.73	0.000951
ULK1_4989_1733	9.141881792	15.16992818	0.6	0.00000237
UMI-77_1939	14.46785106	19.56701743	0.74	0.0000705
Uprosertib_1553	21.03458885	21.6119997	0.97	0.625
Uprosertib_2106	17.17307705	21.6085795	0.79	0.141
VE821_2111	57.2606308	87.91610389	0.65	0.000036
VE-822_1613	25.65339749	43.68755815	0.59	0.00000112
Venetoclax_1909	8.140638913	10.66567874	0.76	0.00000444
Vinblastine_1004	0.02175667	0.056077205	0.39	0.00000403
Vincristine_1818	0.16673388	0.381983465	0.44	0.000056
Vinorelbine_2048	0.041676384	0.12739961	0.33	0.000000312
Vorinostat_1012	4.177101643	4.966435101	0.84	0.0894
VSP34_8731_1734	10.23214693	13.44496168	0.76	0.00115
VX-11e_2096	15.28988658	29.31606479	0.52	0.000000233
Wee1 Inhibitor_1046	7.03118619	11.43566308	0.61	0.0000216
WEHI-539_1997	30.98436319	47.69915096	0.65	0.00000903
WIKI4_1940	39.12626464	46.4348841	0.84	0.00133
Wnt-C59_1622	67.18016347	76.13652519	0.88	0.0374
WZ4003_1614	41.36985281	49.4407372	0.84	0.0154
XAV939_1268	78.777878	90.62291226	0.87	0.0103
YK-4-279_1239	8.723321929	18.48253962	0.47	0.000000217
ZM447439_1050	19.63943423	19.92391293	0.99	0.699
Zoledronate_1802	42.42429579	49.86120516	0.85	0.0226
